# Supplementary material for: Cerebrospinal fluid protein and glucose levels in neonates with a systemic inflammatory response without meningitis
Source: Fluids Barriers CNS. 2018 Mar 14;15:8. doi: 10.1186/s12987-018-0095-4 (PMC5853144; doi:10.1186/s12987-018-0095-4)
Supplement: Supplementary file 1 — Additional file 1. Raw data for the newborns included in the report. [file 12987_2018_95_MOESM1_ESM.xls]

## Sheet: CRP less than 5 and no fever 
CGA when infection diagnosed	Sex	Peak CRP	Temperature at onset if raised	CSF protein	CSF glucose	CSF WBC	CSF RBC	CSF PCR if available	CSF MC&S	BC	Urine MC&S	History of IVH	Seizures	MRI	Neurological outcome	Comments
40 +5	"M"	2.8	Not raised	0.43	2.8	0	2	Not done	negative	negative	negative	0	0	Not done	normal
39+3	"M"	1.2	Not raised	0.73	2.3	0	0	Not done	negative	negative	Not done	0	0	Not done	normal
35+3	"F"	1.7	Not raised	2.24	2.4	6	17100	Not done	negative	Ecoli	Not done	0	0	Not done	normal
39+5	"F"	2.8	37.9	1.7	2.3	12	1240	negative	negative	GBS	Not done	0	0	Not done	normal
38+6	"F"	2.1	Not raised	0.81	2.6	12	3100	negative	negative	negative	Not done	0	1	Hypoxic injury of white matter	unknown - transfer to local hospital
33+0	"F"	0.6	37.7	1.22	1.9	0	0	Not done	negative	Contaminant	Not done	0	0	Not done	Mild gross developmental delay
38+6	"M"	1.6	Not raised	1.44	2.8	0	140	Not done	negative	negative	Not done	0	0	Not done	normal
37+3	"M"	0.6	Not raised	0.8	2.3	0	0	negative	negative	negative	negative	0	0	Not done	normal
40+5	"F"	1.8	Not raised	0.93	2.7	0	70	negative	negative	negative	negative	0	0	Not done	normal
39+4	"F"	0.6	Not raised	0.67	2.3	0	0	Not done	negative	negative	negative	0	0	Not done	normal
40+5	"F"	<0.6	37.4	0.88	2.5	2	18360	viral -ve	Negative	Negative		No	Y	not done	normal
41+5	"M"	2.2	37.9	0.82	2.9	2	2790	not done	Negtive	Negative	Negative	No	No	not done	normal
41+4	"M"	4.6	Afebrile	1.02	2.6	10	32	neg entero, VZV, HSV	Negative	Negative	not done	no	no	not done	normal
not documented	"F"	<0.6	Afebrile	0.58	2.6	2	18	Not done	Negative	Negative	Negative	no	no	not done	normal
not documented	"M"	0.7	Afebrile	0.89	2.3	0	10360	neg entero, VZV, HSV	Negative	Negative	not done	no	no	not done	normal
42+3	"M"	<0.6	37.9	0.64	2.5	0	2	neg entero, VZV, HSV, influenza A and B, adenovirus, RSV	Negative	Negative	E coli	no	no	not done	normal
39+5	"M"	<0.6	37.9	0.84	2.7	2	24	neg entero, VZV, HSV	Negative	Negative	Negative	no	no	not done	normal
43+5	"F"	<0.6	Afebrile	0.6	2.3	2	0	Not done	Negative	Negative	Negative	no	no	not done	normal
41+5	"F"	4.8	Afebrile	1.04	2.6	4	2	neg entero, VZV, HSV	Negative	Negative	Negative	no	no	not done	normal
40+5	"M"	1.9	Afebrile	1.07	2.9	4	138	not done but AFB negative	Negative	Negative	Negative	no	no	not done	normal
43+6	"F"	3.2	Afebrile	0.71	2.9	0	1620	neg entero, VZV, HSV	Negative	Contaminant	e coli	no	no	not done	normal
30+1	M	<0.6	afebrile	1.37	3.5	2	25200	not done	neg	neg	not done	no	no	not done	normal
39+4	M	4.7	afebrile	0.5	2.5	0	6	neg	neg	neg	not done	NO	yes	not done	NORMAL
34+4	F	<0.6	afebrile	0.78	2.7	0	296	not done	NEG	NEG	NEG	no	no	not done	normal
39+1	M	<0.2	afebrile	0.53	1.7	14	2	not done	neg	neg	neg	no	no	not done	normal
41+1	M	1.7	afebrile	0.73	2.7	0	18240	neg	neg	Contaminant	not done	no	no	not done	normal

## Sheet: CRP greater than 5 and or fever
Gestation (weeks)	Sex	Peak CRP	Temperature at onset if raised	CSF protein	CSF glucose	CSF WBC	CSF RBC	CSF PCR if available	CSF MC&S	BC	Urine MC&S	History of IVH	Seizures	MRI	Neurological outcome
40	M	72.9	38.1	1.58	4.1	8	6930	not done	neg	neg	E coli	no	no	not done	normal
39	"M"	90.2	Not raised	0.88	1.7	10	430	Not done	negative	negative	negative	no	no	Not done	normal
33	M	31.8	afebrile	1.24	3.1	8	2250	not done	neg	neg	not done	no	no	not done	normal
34	M	36	afebrile	1.19	3	0	672	not done	neg	neg	not done	no	no	not done	normal
40	F	60	afebrile	0.69	2.3	4	180	neg	neg	neg	not done	no	no	not done	normal
30	"M"	47.9	Afebrile	1.8	2.8	0	26	Not done	Negative	Negative	not done	no	no	not done	normal
40	"F"	167.5	Afebrile	0.66	5.2	2	4	Not done	Negative	Negative	not done	no	yes	severe HIE	severe HIE
40	"F"	84.9	Afebrile	0.9	3.5	0	0	Not done	Negative	Negative	not done	no	yes	normal	normal
39	"M"	27	Afebrile	1.23	2.8	12	17440	neg entero, VZV, HSV	Negative	Negative	not done	no	no	HIE grade 2	Awaiting assessment
40	"F"	65.2	Not raised	0.82	2.2	0	0	Not done	negative	negative	Not done	no	no	Not done	normal
41	"F"	88.2	Not raised	0.74	3.7	2	160	negative	negative	negative	Not done	no	no	Not done	normal
40	"F"	50.3	Not raised	1.28	2.5	12	184	negative	negative	negative	Not done	no	no	Mild HIE	normal
39	"F"	116	Not raised	0.71	3	0	3060	negative	negative	negative	Not done	no	no	HIE changes	Developmental delay
41	"F"	167	Not raised	0.87	2.6	16	452	Not done	negative	EColi	Not done	no	no	Not done	Unkown -transfer to local hospital
37	"M"	33.6	Not raised	0.95	2.3	4	2790	Not done	negative	negative	Not done	no	nn	Normal	Unknown - transfer to local hospital
40	M	91.4	Afebrile	0.87	3.5	0	180	Not done	negative	negative	not done	no	no	not done	N/A
39	"F"	134.9	Afebrile	1.37	1.8	10	10	viral -ve	Negative	negative	not done	no	no	normal	N/A
39	"M"	89.2	Afebrile	1.27	2.4	4	12	not done	Negative	Negative	not done	no	no	not done	N/A
40	"F"	84.5	Afebrile	0.87	2.4	2	248	Not done	Negative	Negative	not done	no	No	Not done	not known
36	"F"	256.9	Afebrile	3.91	4.2	4	18000	bact+viral -ve	Negative	H. influenza	not done	no	Yes	HIE	waiting for F/U likely to have GDD
not documented!	M	35.1	Afebrile	0.75	2.9	4	588	not done	neg	neg	not done	no	no	not done	normal
not documented!		45.5	Not raised	0.49	2.9	0	18	not done	neg	neg	not done	no	no	not done	normal
40	"F"	46.3	Afebrile	0.55	2.7	14	3690	not done	negative	negative	not done	no	no	not done	normal
not documented!		56	Not raised	0.87	2.6	6	1014	not done	neg	neg	not done	no	no	not done	normal
40	M	17.4	Afebrile	0.4	4.7	2	28	not done	neg	neg	negative	no	no	not done	normal
39	M	41.8	afebrile	0.65	2.2	10	220	not done	neg	neg	not done	no	no	not done	normal
41	F	30.7	Afebrile	0.66	4.4	0	0	neg	NEG	NEG	not done	no	yes	abnormal medial thalamic nuclei and cortex -?emboli ?HIE	Normal
41	M	8.1	afebrile	0.41	2.2	8	630	not done	neg	neg	neg	no	no	not done	normal
40	f	104.4	Afebrile	0.3	2.2	2	174	neg	neg	neg	not done	no	no	not done	normal
41	M	109.5	afebrile	0.45	2.5	6	60	not done	neg	E.coli	E.coli	no	no	not done	normal
42	M	38.7	afebrile	0.49	3.2	6	1400	not done	neg	neg	not done	no	no	not done	normal
42	M	108.3	afebrile	0.69	2.3	4	600	not done	neg	neg	not done	no	no	not done	normal
42	F	56.2	(hypothermia)	0.62	2.7	0	2100	not done	neg	neg	not done	no	no	not done	normal
41	m	109	afebrile	0.74	5.9	4	30	NEG	NEG	CONS	not done	no	no	not done	normal
40	M	44.4	afebrile	0.68	2.7	2	2138	not done	neg	neg	not done	no	no	not done	NORMAL
38	M	33.8	afebrile	1.12	2.4	10	170	not done	neg	neg	not done	no	no	not done	normal
41	M	61	afebrile	0.57	2.7	4	9990	not done	neg	neg	not done	no	no	not done	normal
42	M	129.8	afebrile	0.57	2	6	2700	not done	neg	neg	not done	no	no	not done	normal
41	M	56.1	afebrile	0.94	3.6	8	342	not done	neg	CONS	not done	no	no	not done	normal
41	M	45.9	afebrile	0.6	2.8	2	70	not done	neg	neg	not done	no	no	not done	normal
41	M	74.1	afebrile	0.62	unsuitable bottle	2	424	not done	neg	neg	not done	no	no	not done	normal
39	M	63.9	AFebrile	0.77	2.9	0	10	not done	neg	neg	not done	no	no	not done	normal
41	M	107.6	Afebrile	0.61	1.9	0	1054	not done	neg	neg	not done	no	no	not done	normal
41	F	50.3	afebrile	0.74	2.4	0	1620	not done	neg	neg	not done	no	no	not done	normal
36	F	61.9		0.9	3.7	0	0	not done	neg	neg	not done	no	no	not done	normal
40	F	47.2	afebrile	0.69	2.5	4	646	not done	neg	neg	not done	no	no	not done	normal
39	M	44.4	afebrile	0.88	2.6	6	6060	not done	neg	neg	not done	no	no	not done	normal
32	M	156.3	afebrile	0.65	4.1	0	2754	not done	Neg	Klebsiella pneumoniae	not done	no	no	not done	normal
40	F	29.2	afebrile	1.02	2.3	10	9600	not done	neg	neg	not done	no	no	not done	normal
34	"F"	86	38.6	0.53	2.6	8	2070	Not done	Negative	Negative	not done	no	no	?done externally	neurogenic arthrogryposis
36	F	11.4	38.3	0.78	2.5	4	16200	neg	neg	neg	neg	no	no	not done	Trisomy 21
40	M	55.3	38.2	1.01	2.2	0	244	not done	neg	neg	not done	no	no	not done	normal
41	F	22.7	afebrile	0.83	2.4	6	134	not done	neg	neg	not done	no	no	not done	normal
41	F	50.5	38.2	0.63	2.4	2	112	not done	neg	neg	not done	no	no	not done	normal
39	F	81.9	afebrile	0.58	2.5	8	116	not done	neg	neg	not done	no	no	not done	normal
37	M	42.1	afebrile	0.9	2.6	2	98	not done	neg	neg	E coli	no	no	not done	normal
41	M	34.8	afebrile	0.58	2.7	6	0	not done	neg	neg	not done	no	no	not done	normal
41	M	74.8	afebrile	0.72	1.6	0	820	not done	neg	neg	not done	no	no	not done	normal
39	F	88.3	afebrile	0.76	1.8	4	132	not done	neg	neg	not done	no	no	not done	normal
41	M	150.8	afebrile	0.83	2.1	2	2970	neg	neg	neg	not done	no	no	not done	normal
40	m	38.9	afebrile	0.82	2.6	2	10	NOT DONE	NEG	NEG	NOT DONE	no	no	not done	normal
39	M	141.5	afebrile	0.88	5.5	2	24	not done	neg	listeria	not done	no	no	not done	normal
not documented!	"M"	65	Afebrile	0.8	1.8	0	0	Not done	Negative	Negative	not done	no	no	not done	normal
40	"M"	61.4	Afebrile	0.8	1.8	4	19800	Not done	Negative	Negative	not done	no	no	not done	normal
39	"M"	43.6	Afebrile	1.01	2.1	0	788	Not done	Negative	Negative	not done	no	no	not done	normal
41	"M"	45.3	Afebrile	1.21	3.1	8	910	Not done	Negative	Negative	not done	no	no	not done	normal
40	"M"	25.2	Afebrile	1.12	5	10	972	Not done	Negative	Negative	not done	no	no	not done	normal
41	"M"	27.4	Afebrile	0.7	2.3	2	4	Not done	Negative	GBS	not done	no	no	not done	normal
40	"F"	45.7	uknown	0.52	2.8	8	56	not done	Negative	Negative	not done	no	no	not done	normal
40	"F"	16.1	Afebrile	0.84	2.6	4	0	Not done	Negative	GBS	not done	no	no	not done	normal
40	"M"	33	39	0.82	2.7	4	22	neg entero, VZV, HSV	Negative	Negative	e coli	no	no	not done	normal
36	"M"	58.1	Afebrile	0.78	2.3	12	5160	not done	Negative	Negative	not done	no	no	not done	unknown
40	"F"	4.4	38.2	0.73	2	2	1530	Not done	Negative	Negative	not done	no	no	not done	normal
40	"M"	47.1	Afebrile	0.92	2.7	2	398	Not done	Negative	Negative	not done	no	no	not done	normal
40	"M"	12.6	38.5	0.89	2.5	2	48	neg entero, VZV, HSV	Negative	Staph aureus	Negative	no	no	not done	normal
30	"M"	77.3	Afebrile	1.21	1.5	8	2700	Not done	Negative	Staph aureus	not done	no	no	not done	normal
40	"F"	44.7	Afebrile	0.76	2.1	10	340	Not done	Negative	Negative	not done	no	no	not done	normal
39	"F"	127.3	Afebrile	2.47	3.1	0	395500	not done	Negative	Negative	not done	no	no	not done	normal
40	"M"	66.9	Afebrile	0.83	2	0	36	Not done	Negative	Negative	not done	no	no	not done	normal
40	"M"	125.4	Afebrile	0.7	2.2	2	990	Not done	Negative	E coli	not done	no	no	not done	normal
38	"F"	7.3	37.9	0.94	2.3	0	12	not done	Negative	negative	Negative	no	no	not done	normal
29	"F"	43.3	Afebrile	1.27	2.2	4	8	Not done	Negative	Negative	not done	no	no	Mild PVL. Possible polymicrogyria	GDD
40	"F"	95.9	Afebrile	0.81	2.5	6	27000	Not done	Negative	Negative	not done	no	no	not done	normal
38	"F"	35.9	Afebrile	0.9	2.4	14	60	Not done	Negative	Negative	not done	no	no	not done	normal
39	"M"	72.5	37.9	0.7	3.1	0	0	not done	Negative	Negative	e coli	no	no	not done	normal
40	"F"	62.4	Afebrile	0.61	2.9	0	1540	Not done	Negative	Negative	not done	no	no	not done	normal
39	"M"	15.6	Afebrile	0.66	2.6	0	82	Not done	Negative	Not done	not done	no	no	not done	normal
39	"M"	155.6	Afebrile	0.67	4.5	0	2	Not done	Negative	Negative	not done	no	no	not done	normal
39	"F"	40.5	38.5	0.63	2.9	2	0	Not done	Negative	Negative	not done	no	no	not done	normal
40	"F"	49.6	Afebrile	1.3	2.6	0	50	Not done	Negative	Negative	not done	no	no	not done	normal
37	"M"	15.2	38.9	1.16	2.6	2	2	neg entero, VZV, HSV	Negative	Negative	Negative	no	no	not done	normal
36	"F"	80	Afebrile	0.77	1.8	2	216	neg entero, VZV, HSV	Negative	Negative	not done	no	no	not done	normal
40	"F"	76.6	Afebrile	1.01	2.3	0	4	Not done	Negative	Negative	not done	no	no	not done	normal
39	"F"	67.6	Afebrile	0.55	2.5	8	24	neg entero, VZV, HSV	Negative	Negative	Negative	no	no	not done	normal
39	"F"	8.8	38.3	1.08	2.3	0	216	neg entero, VZV, HSV	Negative	Negative	not done	no	no	not done	normal
40	"M"	59	Afebrile	1	3	2	190	Not done	Negative	Negative	not done	no	no	not done	normal
38	"M"	5.3	Afebrile	0.96	2.9	0	17760	Not done	Negative	Negative	Negative	no	no	not done	normal
40	"F"	52.2	Afebrile	0.6	2.9	4	540	Not done	Negative	Negative	not done	no	no	not done	normal
37	"M"	41.4	Afebrile	0.63	2.4	2	954	Not done	Negative	Negative	not done	no	no	not done	normal
40	"F"	39.3	Afebrile	1.09	2.3	16	72	neg entero, VZV, HSV	Negative	Negative	not done	no	yes	linear, nodular area of abnormality in white matter of the the right frontal lobe	normal development
40	"M"	81.3	Afebrile	0.74	2.7	0	740	Not done	Negative	Negative	not done	no	no	not done	normal
42	"M"	36.2	Afebrile	0.84	2.3	4	122	Not done	Negative	Negative	not done	no	no	not done	normal
40	"M"	6.9	Afebrile	1.27	Unsuitable	16	14870	neg entero, VZV, HSV	Negative	Negative	not done	no	no	normal	normal
41	"F"	36.8	Afebrile	1.5	2.1	2	18400	Not done	Negative	Negative	not done	no	no	not done	normal
37	"M"	54.2	Afebrile	1.27	Unsuitable	8	1250	Not done	Negative	Negative	not done	no	no	not done	normal
40	"M"	30	Afebrile	0.92	3.1	6	0	neg entero, VZV, HSV	Negative	Negative	not done	no	no	not done	normal
41	"M"	20.3	Afebrile	0.67	3.2	0	30	Not done	Negative	Negative	not done	no	no	not done	normal
40	"F"	34.8	Afebrile	0.78	2.1	2	8	Not done	Negative	Negative	not done	no	no	not done	normal
38	"M"	30	Afebrile	1.51	2.2	2	0	Not done	Negative	Negative	not done	no	no	not done	normal
39	"F"	36.4	Afebrile	0.8	Unsuitable	4	28	neg entero, VZV, HSV	Negative	Negative	not done	no	no	not done	normal
39	"M"	67.1	Afebrile	0.96	2.9	2	1926	Not done	Negative	Negative	not done	no	no	not done	normal
40	"M"	64.5	38.1	0.92	1.8	4	44	Not done	negative	negative	Not done	0	0	Not done	normal
41	"F"	69	Not raised	0.57	2.5	4	1860	Not done	negative	negative	Not done	0	0	Not done	normal
38	"F"	128.7	Not raised	0.56	2.9	0	4	negative	negative	negative	Not done	0	0	Not done	normal
41	"F"	84.3	34.7	1.08	3.1	0	72	Not done	negative	negative	Not done	0	0	Not done	normal
41	"F"	44.7	Not raised	0.92	4.2	6	840	Not done	negative	negative	Not done	0	0	Not done	normal
41	"M"	52.9	37.9	0.64	2.3	2	78	Not done	negative	negative	Not done	0	0	Not done	normal
40	"F"	128.8	Not raised	0.9	2.2	2	7830	Not done	negative	negative	Not done	0	0	Not done	normal
40	"M"	85.3	Not raised	0.9	2.2	0	550	Not done	negative	negative	Not done	0	0	Not done	normal
40	"M"	22.4	Not raised	1.06	2.5	4	22	Not done	negative	negative	Not done	0	0	Not done	normal
40	"F"	75.5	Not raised	0.62	2.3	0	2	Not done	negative	negative	Not done	0	0	Not done	normal
42	"M"	50.1	Not raised	1.04	2.8	6	842	Not done	negative	negative	Not done	0	0	Not done	normal
40	"M"	88.4	Not raised	1.19	2.4	8	800	negative	negative	negative	Not done	0	0	Not done	normal
40	"F"	35.5	38.2	0.65	3.1	6	24	Not done	negative	negative	Not done	0	0	Not done	normal
39	"M"	89.1	Not raised	1.15	2.8	8	24	Not done	negative	negative	Not done	0	0	Not done	normal
35	"F"	45.7	Not raised	1.18	6.1	0	86	Not done	negative	negative	Not done	0	0	Not done	normal
42	"F"	159.6	Not raised	0.55	2.7	2	0	Not done	negative	negative	Not done	0	0	Not done	normal
38	"M"	17.5	Not raised	1.64	4.7	2	10	Not done	negative	negative	Not done	0	1	Hyperintensity of the white matter	normal
37	"F"	73.2	Not raised	1.05	2.1	8	0	Not done	negative	negative	Not done	0	0	Not done	normal
42	"F"	61.7	Not raised	1.27	2.4	10	50	Not done	negative	negative	Not done	0	0	Not done	normal
39	"M"	40.7	Not raised	1.03	2.8	12	5040	negative	negative	negative	Not done	0	0	Not done	normal
40	"M"	101.5	Not raised	0.83	2.6	0	1040	Not done	negative	negative	Not done	0	0	Not done	normal
40	"F"	32.7	Not raised	0.86	unsuitable	2	1620	Not done	negative	negative	Not done	0	0	Not done	normal
39	"F"	53.2	Not raised	1.03	2.1	4	43740	Not done	negative	negative	Not done	0	0	Not done	normal
42	"F"	49.1	Not raised	0.74	3.1	8	62	Not done	negative	negative	Not done	0	0	Not done	normal
39	"M"	24.4	35.7	0.54	2.7	0	418	Not done	negative	negative	Not done	0	0	Not done	normal
39	"F"	20.6	Not raised	0.74	1.7	4	262	Not done	negative	negative	Not done	0	0	Not done	normal
42	"F"	53.7	Not raised	0.92	1.7	14	36440	Not done	negative	negative	Not done	0	0	Not done	normal
40	"M"	28	Not raised	0.9	2.4	4	8	Not done	negative	negative	Not done	0	0	Not done	normal
30	"F"	24.1	Not raised	1.31	1.4	12	11040	Not done	negative	negative	Not done	0	0	Not done	Mild developmental delay
41	"M"	31.2	Not raised	0.9	2	6	3150	Not done	negative	negative	Not done	0	0	Not done	normal
41	"F"	138.4	Not raised	0.58	3	4	716	Not done	negative	negative	Not done	0	0	Not done	normal
41	"F"	122.5	Not raised	0.82	2.2	0	2700	Not done	negative	negative	Not done	0	0	Not done	normal
39	"M"	44.9	Not raised	0.78	4.4	8	2192	Not done	negative	negative	Not done	0	0	Not done	normal
40	"M"	51	Not raised	0.96	3.3	8	24	Not done	negative	negative	Not done	0	0	Not done	normal
41	"M"	64	Not raised	1.19	Unsuitable	2	4830	Not done	negative	negative	Not done	0	0	Not done	normal
41	"M"	31	Not raised	0.58	2	0	4290	Not done	negative	negative	Not done	0	0	Not done	normal
39	"M"	145.7	Not raised	0.47	2.5	4	4	negative	negative	EColi	negative	0	1	Left parietal infarct	normal
42	"M"	93.1	Not raised	0.48	2.4	4	460	negative	negative	negative	Not done	0	0	Not done	normal
39	"M"	51.9	Not raised	0.58	2.3	0	4	negative	negative	negative	Not done	0	0	Not done	normal
39	"M"	5.4	Not raised	0.92	2.5	8	630	negative	negative	negative	Not done	0	0	Not done	normal
41	"F"	28.1	Not raised	0.63	2.3	6	2520	Not done	negative	negative	Not done	0	0	Not done	normal
41	"M"	94	Not raised	1.05	2.9	4	18	Not done	negative	negative	Not done	0	0	Not done	normal
39	"M"	24.7	Not raised	0.65	2.4	0	18	Not done	negative	negative	Not done	0	0	Not done	normal
40	"M"	48	Not raised	0.73	2.3	0	10	Not done	negative	negative	Not done	0	0	Not done	normal
41	"M"	80.1	Not raised	1.13	3.3	18	424	Not done	negative	negative	Not done	0	0	Not done	normal
36	"F"	77.4	36.2	0.73	2.9	0	0	Not done	negative	negative	Not done	0	0	Not done	normal
39	"F"	134.8	Not raised	1.02	2.2	8	2	negative	negative	negative	Not done	0	0	Not done	normal
38	"M"	67.9	Not raised	0.95	2.6	0	46	Not done	negative	negative	Not done	0	0	Not done	normal
40	"F"	73.5	Not raised	0.59	2.8	6	2	negative	negative	negative	Not done	0	0	Not done	normal
39	"M"	0.9	38.5	0.97	2.5	4	110	Not done	negative	negative	negative	0	0	Not done	normal
39	"M"	21.4	34	0.55	Unsuitable	0	770	Not done	negative	negative	Not done	0	0	Not done	normal
39	"M"	63.8	38	0.63	2.5	0	0	Not done	negative	negative	Not done	0	0	Not done	normal
42	"F"	77.6	Not raised	0.48	2.9	0	2	Not done	negative	negative	Not done	0	0	Not done	normal
28	"F"	42.4	Not raised	2.3	8	0	17550	Not done	negative	negative	Not done	0	0	Not done	Unknown - transfer to local hospital
40	"M"	58	Not raised	1.16	2.5	0	580	negative	negative	negative	Not done	0	1	Not done	normal
40	"F"	39.1	Not raised	0.63	3.3	4	58	Not done	negative	negative	Not done	0	0	Not done	normal
37	"F"	90.3	Not raised	0.88	2.1	2	2610	negative	negative	negative	Not done	0	0	Not done	normal
41	"M"	68.7	Not raised	0.93	2.1	10	210	negative	negative	negative	Not done	0	0	Not done	normal
39	M	57.4	Afebrile	0.66	3.1	2	3420	Not done	negative	negative	not done	no	no	not done	not known
40	M	1	38.2	1.37	3.4	2	60	viral -ve	negative	negative	not done	no	no	not done	N/A
38	"F"	47.2	Afebrile	0.91	2.7	0	23300	Viral -ve	Negative	negative	not done	No	No	not done	normal
25	"M"	83.3	Afebrile	1.41	3.3	6	480	not done	Negative	Negative	not done	No	No	not done	normal @9months
41	"F"	50.2	Afebrile	0.48	3.1	0	16	not done	Negative	negative	not done	No	No	not done	normal
40	"F"	52.3	Afebrile	0.67	2.2	2	1916	not done	Negative	negative	not done	No	No	not done	normal
41	"M"	144.1	Afebrile	0.89	2.3	0	272		Negative	negative	not done	No	no	not done	not known
39	"F"	26.5	Afebrile	0.69	2.1	0	0	Not done	Negative	Negative	Negative	No	No	not done	normal
37	M	52.8	38.1	1.3	2	8	1316	Not done	negative	GBS	not done	no	no	not done	normal.
39	"F"	286.6	36.3	0.81	4.7	0	18	viral -ve	Negative	CONS	not done	no	no	not done	normal
37	"F"	17.4	38.8	0.9	2.7	4	700	Not done	Negative	Negative	Negative	No	no	not done	normal
41	"M"	99.6	Afebrile	0.75	3	0	18	not done	Negative	negative	not done		No	not done	normal
39	"F"	8.7	Afebrile	0.96	2.4	2	1200	not done	Negative	CONS(contaminant)	not done	No	No	not done	normal
38	"M"	49	Afebrile	0.85	2.5	0	80	not done	Negative	GBS	not done	No	No	not done	normal
40	"F"	29.4	38.5	0.72	2.7	2	34	not done	Negtive	Negative	negative	No	No	not done	normal
40	"F"	82.2	Afebrile	0.82	2.8	2	60	not done	Negative	Negative	not done	no	no	not done	normal
41	"F"	63.2	Afebrile	0.57	2.4	2	0	not done	Negative	Negative	not done	No	No	not done	normal
40	"M"	48.2	Afebrile	0.72	2.5	4	4	Neisseria mengitidis -ve	Negative	CONS	not done		No	not done	not known
40	"F"	50.3	37.9x2	0.66	2.6	2	346	Not done	Negative	Negative	not done	No	No	not done	normal
28	"F"	162	38	1.28	2.6	0	0	not done	Negative	Negative	Negative	No	no	not done	Hypotonia and dymorphic features
40	"F"	30.9	38	0.66	2.4	4	5850	Not done	Negtive	negative	not done	No	No	not done	Normal
40	"M"	26.8	38.5	0.84	3.4	4	7020	Viral -ve	Negative	Negative	not done	No	No	not done	normal
40	"M"	49.6	Afebrile	2.31	2	0	141900	Not done	Negative	Negative	not done	No	No	not done	normal
39	"F"	44.5	37.8	1	2.3	6	2760	not done	Negative	Negative	Ecoli	No	no	not done	Normal
39	"F"	33.7	37.8	0.76	2.6	2	2340	Not done	Negative	negative	not done	no	no	not done	normal
39	"F"	80.1	Afebrile	0.67	2.1	0	39000	Not done	Negative	negative	not done	no	no	not done	normal
38	"F"	66.6	Afebrile	0.89	2.5	1	12	not done	Negative	Negative	not done	No	no	not done	normal
40	"M"	19.5	38.5	0.54	4.2	2	8370	not done	Negative	Negative	Negative	No	No	not done	Normal
40	"M"	24.6	Afebrile	0.81	1.6	0	5510	Not done	negative	negative	not done	no	no	not done	not known
39	"F"	58	Afebrile	0.96	1.6	0	0	Not done	Negative	negative	not done	no	no	not done	normal
41	"M"	47.6	Afebrile	0.74	2.3	0	0	bact -ve	Negative	negative	not done	no	no	not done	normal
34	"F"	49.9	Afebrile	1.56	1.8	6	12	not done	Negative	Negative	not done	No	No	not done	not known
40	"F"	<0.6	38.5	1	2.5	6	1480	viral -ve	Negative	negative	Negative	No	No	not done	not known
40	"F"	85.5	Afebrile	0.81	3.1	0	33	not done	Negative	Negative	not done	No	No	not done	normal
40	"F"	20.7	39	0.59	3	0	14	Not done	Negtive	Negative	not done	No	No	not done	Normal
38	"M"	6.3	38.5	1.01	3.6	0	72	Viral &bact -ve	Negtive	GBS	Enterococcus	No	No	not done	Normal
39	"M"	40.3	38.2	0.9	2.5	4	2	Not done	Negative	negative	not done	no	no	not done	normal
37	"F"	50.8	Afebrile	1.7	2.9	0	990	Not done	Negative	Negative	not done	No	No	not done	normal
39	"F"	59.3	Afebrile	1.06	2.1	12	6	viral -ve	Negative	negative	not done	No	no	not done	nromal
39	"M"	101.5	Afebrile	1.01	2.1	2	130	Not done	Negative	Negative	not done	No	no	not done	nromal
39	"F"	52.8	38	1.02	2.6	0	4	Not done	Negative	Negative	not done	No	no	not done	normal
41	"M"	52.2	38.9	0.77	3	4	6	Not done	Negtive	CONS+Microbacterium?? Contaminant	Ecoli	No	No	not done	Normal
39	"F"	74.9	Afebrile	1	3.3	16	19440	Not done	negative	Negative	not done	no	no	not done	normal
39	"F"	76.6	Afebrile	0.64	1.7	4	2610	Not done	Negative	Negative	not done	No	No	not done	normal
39		24.2	Afebrile	0.75	2.6	0	4860	Not done	Negative	Negative	not done	no	no	not done	normal
39	"M"	53.4	Afebrile	0.64	2.3	0	230	not done	Negative	negative	not done	No	No	not done	nromal
42	"F"	160.1	Afebrile	1.02	2.3	0	248	not done	Negative	Negative	not done	no	no	not done	normal
40	"M"	137.3	38.5	0.89	2.6	0	0	viral+bact -ve	Negative	negative	Negative	No	No	not done	normal
41	"F"	26.5	38.3	0.66	1.9	2	11484	not done	Negative	Negative	not done	no	no	not done	normal
